# Supplementary material for: Protective Mechanism of the Antioxidant Baicalein toward Hydroxyl Radical-Treated Bone Marrow-Derived Mesenchymal Stem Cells
Source: Molecules. 2018 Jan 20;23(1):223. doi: 10.3390/molecules23010223 (PMC6017293; doi:10.3390/molecules23010223)
Supplement: Supplementary file 1 [file molecules-23-00223-s001.zip]

Archive with 5 entries (4 files):
- Suppl.s/
- Suppl.s/Suppl. -1.JPG
- Suppl.s/suppl. -2.JPG
- Suppl.s/Suppl. -3 Fe-complex2.JPG
- Suppl.s/Suppl. 4- Certificates.pdf
